# Supplementary material for: SwissBioPics—an interactive library of cell images for the visualization of subcellular location data
Source: Database (Oxford). 2022 Apr 12;2022:baac026. doi: 10.1093/database/baac026 (PMC9216577; doi:10.1093/database/baac026)
Supplement: baac026_Supp [file baac026_supp.zip]

Archive with 1 entries (1 files):
- Supp_mat1_swissbiopics_image_mapping.xlsx
