# Supplementary material for: SwissBioPics—an interactive library of cell images for the visualization of subcellular location data
Source: Database (Oxford). 2022 Apr 12;2022:baac026. doi: 10.1093/database/baac026 (PMC9216577; doi:10.1093/database/baac026)
Supplement: baac026_Supp [file baac026_supp.zip › Supp_mat1_swissbiopics_image_mapping.xlsx]

## Sheet: PicturesTaxid
TaxID	Taxon name	Rank	Model organism	Picture	Image name
2759	Eukaryota	Domain	Dictyostelium discoideum: Tetrahymena thermophyla	Eukaryota_cells.svg	Eukaryota cell
147537	Saccharomycotina	Subphylum	Saccharomyces cerevisiae: Candida albicans	Yeast_cells.svg	Budding yeast cell
147554	Schizosaccharomycetes	Class	Schizosaccharomyces pombe	Pombe_cells.svg	Fission yeast cell
3042	Chlamydomona	Order	Chlamydomonas reinhardtii	Chlamydomona_cells.svg	Unicellular green algae cell
33090	Viridiplantae	Clade	Mustard plant: Arabidopsis thaliana	Plant_cells.svg	Plant cell
4751	Fungi	Kingdom	Neurospora crassa	Fungal_cells.svg	Fungal cell
5794	Apicomplexa	Phylum	Plasmodium falciparum	Apicomplexa_cells.svg	Apicomplexa cell
5653	Kinetoplastea	Class	Trypanosoma Brucei: Trypanosoma Cruzi	Trypanosoma.svg	Trypanosoma cell
6072	Eumetazoa	Clade	Human: Rat: Mouse: Zebrafish: Xenopus laevis: Drosophila: Caenorhabditis elegans	Animal_cells.svg	Animal cell
6072	Eumetazoa	Clade	Hydra vulgaris	Cnidocyte_cell.svg	Cnidocyte cell
6072	Eumetazoa	Clade	Human: Rat: Mouse: Zebrafish: Xenopus laevis: Drosophila: Caenorhabditis elegans	Epithelial_cells.svg	Animal epithelial cell
6072	Eumetazoa	Clade	Human: Rat: Mouse: Zebrafish: Xenopus laevis: Drosophila: Caenorhabditis elegans	Muscle_cells.svg	Animal muscle cell
6072	Eumetazoa	Clade	Human: Rat: Mouse: Zebrafish: Xenopus laevis: Drosophila: Caenorhabditis elegans	Neuron_cells.svg	Animal neuronal cell
6072	Eumetazoa	Clade	Human: Rat: Mouse: Zebrafish: Xenopus laevis: Drosophila: Caenorhabditis elegans	Photoreceptor_cell.svg	Animal photoreceptor cell
6072	Eumetazoa	Clade	Human: Rat: Mouse: Zebrafish: Xenopus laevis: Drosophila: Caenorhabditis elegans	Spermatozoa_cell.svg	Animal spermatozoa cell
6072	Eumetazoa	Clade	Human: Rat: Mouse: Zebrafish: Xenopus laevis: Drosophila: Caenorhabditis elegans	Egg_cell.svg	Animal egg cell
2157	Archaea	Domain	Thermococcus kodakarensis: Methanocaldococcus jannaschii	Archaea_cells.svg	Archaeal cell
2	Bacteria	Domain		Bacteria1M_coccus.svg	Coccus bacteria: one membrane (Gram+)
57723	Acidobacteria	Phylum		Bacteria2M_rod.svg	Rod-shaped bacteria: two membranes (Gram-)
976	Bacteroidetes	Phylum		Bacteria2M_rod.svg	Rod-shaped bacteria: two membranes (Gram-)
1117	Cyanobacteria	Phylum		Bacteria2M_coccus.svg	Coccus bacteria: two membranes (Gram-)
203691	Spirochaetes	Phylum		Bacteria2M_spiral.svg	Spiral bacteria: two membranes (Gram-)
1224	Proteobacteria	Phylum	Escherichia coli	Bacteria2M_rod.svg	Rod-shaped bacteria: two membranes (Gram-)
31969	Mollicutes	Class	Mycoplasma pneumoniae	Mollicutes_cells.svg	Mollicutes cell
1716	Corynebacterium	Genus	Corynebacterium diphtheriae	Bacteria1M_clubrod.svg	Club rod-shaped bacteria: one membrane (Gram+)
1279	Staphylococcus	Genus	Staphylococcus aureus	Bacteria1M_coccus.svg	Coccus bacteria: one membrane (Gram+)
1301	Streptococcus	Genus		Bacteria1M_coccus.svg	Coccus bacteria: one membrane (Gram+)
1357	Lactococcus	Genus		Bacteria1M_coccus.svg	Coccus bacteria: one membrane (Gram+)
1350	Enterococcus	Genus		Bacteria1M_coccus.svg	Coccus bacteria: one membrane (Gram+)
1269	Micrococcus	Genus		Bacteria1M_coccus.svg	Coccus bacteria: one membrane (Gram+)
1883	Streptomyces	Genus	Streptomyces coelicolor	Bacteria1M_filamentous.svg	Filamentous bacteria: one membrane (Gram+)
1678	Bifidobacterium	Genus		Bacteria1M_filamentous.svg	Filamentous bacteria: one membrane (Gram+)
1854	Frankia	Genus		Bacteria1M_filamentous.svg	Filamentous bacteria: one membrane (Gram+)
1386	Bacillus	Genus	Bacillus subtilis	Bacteria1M_rod.svg	Rod-shaped bacteria: one membrane (Gram+)
1485	Clostridium	Genus		Bacteria1M_rod.svg	Rod-shaped bacteria: one membrane (Gram+)
1578	Lactobacillus	Genus		Bacteria1M_rod.svg	Rod-shaped bacteria: one membrane (Gram+)
1637	Listeria	Genus		Bacteria1M_rod.svg	Rod-shaped bacteria: one membrane (Gram+)
129337	Geobacillus	Genus		Bacteria1M_rod.svg	Rod-shaped bacteria: one membrane (Gram+)
1827	Rhodococcus	Genus		Bacteria1M_rod.svg	Rod-shaped bacteria: one membrane (Gram+)
1817	Nocardia	Genus		Bacteria1M_rod.svg	Rod-shaped bacteria: one membrane (Gram+)
1663	Arthrobacter	Genus		Bacteria1M_rod.svg	Rod-shaped bacteria: one membrane (Gram+)
1743	Propionibacterium	Genus		Bacteria1M_rod.svg	Rod-shaped bacteria: one membrane (Gram+)
1654	Actinomyces	Genus		Bacteria1M_rod.svg	Rod-shaped bacteria: one membrane (Gram+)
1218	Prochlorococcus	Genus		Bacteria2M_coccus.svg	Coccus bacteria: two membranes (Gram-)
482	Neisseria	Genus		Bacteria2M_coccus.svg	Coccus bacteria: two membranes (Gram-)
810	Chlamydia	Genus	Chlamydia trachomatis	Bacteria2M_coccus.svg	Coccus bacteria: two membranes (Gram-)
32199	Buchnera	Genus		Bacteria2M_coccus.svg	Coccus bacteria: two membranes (Gram-)
1142	Synechocystis	Genus		Bacteria2M_coccus.svg	Coccus bacteria: two membranes (Gram-)
943	Ehrlichia	Genus		Bacteria2M_coccus.svg	Coccus bacteria: two membranes (Gram-)
234	Brucella	Genus	Brucella melitensis	Bacteria2M_coccus.svg	Coccus bacteria: two membranes (Gram-)
517	Bordetella	Genus		Bacteria2M_rod.svg	Rod-shaped bacteria: two membranes (Gram-)
662	Vibrio	Genus	Vibrio gastroenteritis	Bacteria2M_comma.svg	Comma-shaped bacteria: two membranes (Gram-)
872	Desulfovibrio	Genus		Bacteria2M_comma.svg	Comma-shaped bacteria: two membranes (Gram-)
1177	Nostoc	Genus	Nostoc	Bacteria2M_Nostoc.svg	Nostoc bacteria: two membranes
780	Rickettsia	Genus		Bacteria2M_rod.svg	Rod-shaped bacteria: two membranes (Gram-)
561	Escherichia	Genus		Bacteria2M_rod.svg	Rod-shaped bacteria: two membranes (Gram-)
590	Salmonella	Genus		Bacteria2M_rod.svg	Rod-shaped bacteria: two membranes (Gram-)
286	Pseudomonas	Genus		Bacteria2M_rod.svg	Rod-shaped bacteria: two membranes (Gram-)
22	Shewanella	Genus		Bacteria2M_rod.svg	Rod-shaped bacteria: two membranes (Gram-)
629	Yersinia	Genus		Bacteria2M_rod.svg	Rod-shaped bacteria: two membranes (Gram-)
32008	Burkholderia	Genus		Bacteria2M_rod.svg	Rod-shaped bacteria: two membranes (Gram-)
620	Shigella	Genus		Bacteria2M_rod.svg	Rod-shaped bacteria: two membranes (Gram-)
1129	Synechococcus	Genus		Bacteria2M_rod.svg	Rod-shaped bacteria: two membranes (Gram-)
338	Xanthomonas	Genus		Bacteria2M_rod.svg	Rod-shaped bacteria: two membranes (Gram-)
724	Haemophilus	Genus		Bacteria2M_rod.svg	Rod-shaped bacteria: two membranes (Gram-)
262	Francisella	Genus		Bacteria2M_rod.svg	Rod-shaped bacteria: two membranes (Gram-)
469	Acinetobacter	Genus		Bacteria2M_rod.svg	Rod-shaped bacteria: two membranes (Gram-)
1073	Rhodopseudomonas	Genus		Bacteria2M_rod.svg	Rod-shaped bacteria: two membranes (Gram-)
28231	Geobacter	Genus		Bacteria2M_rod.svg	Rod-shaped bacteria: two membranes (Gram-)
570	Klebsiella	Genus		Bacteria2M_rod.svg	Rod-shaped bacteria: two membranes (Gram-)
1060	Rhodobacter	Genus		Bacteria2M_rod.svg	Rod-shaped bacteria: two membranes (Gram-)
106589	Cupriavidus	Genus		Bacteria2M_rod.svg	Rod-shaped bacteria: two membranes (Gram-)
379	Rhizobium	Genus		Bacteria2M_rod.svg	Rod-shaped bacteria: two membranes (Gram-)
2370	Xylella	Genus		Bacteria2M_rod.svg	Rod-shaped bacteria: two membranes (Gram-)
713	Actinobacillus	Genus		Bacteria2M_rod.svg	Rod-shaped bacteria: two membranes (Gram-)
445	Legionella	Genus		Bacteria2M_rod.svg	Rod-shaped bacteria: two membranes (Gram-)
122277	Pectobacterium	Genus		Bacteria2M_rod.svg	Rod-shaped bacteria: two membranes (Gram-)
511678	Aliivibrio	Genus		Bacteria2M_rod.svg	Rod-shaped bacteria: two membranes (Gram-)
357	Agrobacterium	Genus		Bacteria2M_rod.svg	Rod-shaped bacteria: two membranes (Gram-)
776	Coxiella	Genus		Bacteria2M_rod.svg	Rod-shaped bacteria: two membranes (Gram-)
374	Bradyrhizobium	Genus		Bacteria2M_rod.svg	Rod-shaped bacteria: two membranes (Gram-)
816	Bacteroides	Genus		Bacteria2M_rod.svg	Rod-shaped bacteria: two membranes (Gram-)
2335	Thermotoga	Genus		Bacteria2M_rod.svg	Rod-shaped bacteria: two membranes (Gram-)
191412	Chlorobiaceae	Family		Bacteria2M_rodtococcus.svg	Rod-coccus bacteria: two membranes (Gram-)
75	Caulobacter	Genus		Bacteria2M_rod.svg	Rod-shaped bacteria: two membranes (Gram-)
773	Bartonella	Genus		Bacteria2M_rod.svg	Rod-shaped bacteria: two membranes (Gram-)
1822464	Paraburkholderia	Genus		Bacteria2M_rod.svg	Rod-shaped bacteria: two membranes (Gram-)
161492	Anaeromyxobacter	Genus		Bacteria2M_rod.svg	Rod-shaped bacteria: two membranes (Gram-)
642	Aeromonas	Genus		Bacteria2M_rod.svg	Rod-shaped bacteria: two membranes (Gram-)
613	Serratia	Genus		Bacteria2M_rod.svg	Rod-shaped bacteria: two membranes (Gram-)
547	Enterobacter	Genus		Bacteria2M_rod.svg	Rod-shaped bacteria: two membranes (Gram-)
583	Proteus	Genus		Bacteria2M_rod.svg	Rod-shaped bacteria: two membranes (Gram-)
551	Erwinia	Genus		Bacteria2M_rod.svg	Rod-shaped bacteria: two membranes (Gram-)
919	Thiobacillus	Genus		Bacteria2M_rod.svg	Rod-shaped bacteria: two membranes (Gram-)
978	Cytophaga	Genus		Bacteria2M_rod.svg	Rod-shaped bacteria: two membranes (Gram-)
416	Methylomonas	Genus		Bacteria2M_rod.svg	Rod-shaped bacteria: two membranes (Gram-)
81	Hyphomicrobium	Genus		Bacteria2M_rod.svg	Rod-shaped bacteria: two membranes (Gram-)
28453	Sphingobacterium	Genus		Bacteria2M_rod.svg	Rod-shaped bacteria: two membranes (Gram-)
848	Fusobacterium	Genus		Bacteria2M_rod.svg	Rod-shaped bacteria: two membranes (Gram-)
171	Leptospira	Genus		Bacteria2M_spiral.svg	Spiral bacteria: two membranes (Gram-)
157	Treponema	Genus		Bacteria2M_spiral.svg	Spiral bacteria: two membranes (Gram-)
209	Helicobacter	Genus		Bacteria2M_spiral.svg	Spiral bacteria: two membranes (Gram-)
194	Campylobacter	Genus		Bacteria2M_spiral.svg	Spiral bacteria: two membranes (Gram-)
28105	Sinorhizobium	Genus		Bacteria2M_rod.svg	Rod-shaped bacteria: two membranes (Gram-)
2093	Mycoplasma	Genus		Mollicutes_cells.svg	Mollicutes cell
85007	Corynebacteriales	Suborder	Mycobacterium tuberculosis	Bacteria1Mplus_rod.svg	Coryneform bacterias: two membrane (Gram+)
270	Thermus	genus	Thermus aquaticus	Bacteria2M_rod.svg	Rod-shaped bacteria: two membranes (Gram-)
1298	Deinococcus	genus	Deinococcus radiodurans	Bacteria1M_tetrad.svg	Tetrad bacteria: one membrane (Gram+)
992	Flexibacter	genus		Bacteria2M_rod.svg	Rod-shaped bacteria: two membranes (Gram-)
535	Chromobacterium	genus		Bacteria2M_rodtococcus.svg	Rod-coccus bacteria: two membranes (Gram-)
53246	Pseudoalteromonas	genus		Bacteria2M_rod.svg	Rod-shaped bacteria: two membranes (Gram-)
28067	Rubrivivax	genus		Bacteria2M_rod.svg	Rod-shaped bacteria: two membranes (Gram-)
2713	Aquifex	genus		Bacteria2M_rod.svg	Rod-shaped bacteria: two membranes (Gram-)
28228	Colwellia	genus		Bacteria2M_rod.svg	Rod-shaped bacteria: two membranes (Gram-)
541	Zymomonas	genus		Bacteria2M_rod.svg	Rod-shaped bacteria: two membranes (Gram-)
441	Gluconobacter	genus	Gluconobacter oxydans	Bacteria2M_rodtococcus.svg	Rod-coccus bacteria: two membranes (Gram-)
657	Photobacterium	genus		Bacteria2M_rodtococcus.svg	Rod-coccus bacteria: two membranes (Gram-)
33071	Gloeobacter	genus		Bacteria2M_rod.svg	Rod-shaped bacteria: two membranes (Gram-)
497	Psychrobacter	genus	Psychrobacter immobilis	Bacteria1M_diplococci.svg	Diplococci bacteria: one membrane (Gram+)
264688	Trichormus	genus	Trichormus variabilis	Bacteria2M_trichormus.svg	Bacteria: Trichormus: two membranes (Gram-)
13134	Magnetospirillum	genus	Spirochaetes: Magnetospirillum	Bacteria2M_spiral.svg	Spiral bacteria: two membranes (Gram-)
162171	Magnetococcus	genus		Bacteria2M_coccus.svg	Bacteria: coccus: two membranes (Gram-)
836	Porphyromonas	genus		Bacteria2M_rodtococcus.svg	Rod-coccus bacteria: two membranes (Gram-)
838	Prevotella	genus		Bacteria2M_rod.svg	Rod-shaped bacteria: two membranes (Gram-)
237	Flavobacterium	genus		Bacteria2M_rod.svg	Rod-shaped bacteria: two membranes (Gram-)
